# Supplementary material for: Distribution of sequence types and antimicrobial resistance of clinical Pseudomonas aeruginosa isolates from dogs and cats visiting a veterinary teaching hospital in Thailand
Source: BMC Vet Res. 2024 May 31;20:234. doi: 10.1186/s12917-024-04098-5 (PMC11140974; doi:10.1186/s12917-024-04098-5)
Supplement: Supplementary file 2 — Supplementary Material 2 [file 12917_2024_4098_MOESM2_ESM.xlsx]

## Sheet: Sheet1
Additional file 1 Clinical information, sequence types, and minimum inhibitory concentration (MIC) values of 49 Pseudomonas aeruginosa
No.	Strain	Animal	Sampling sites	Collection time	Sequence types (STs)	Amikacin	Gentamicin	Levofloxacin	Ciprofloxacin	Ceftazidime	Cefepime	Piperacillin/tazotam	Imipenem	Meropenem	Colistin
						R=16	R=8	R=4	R=2	R=32	R=32	R=32/4	R=8	R=8	R=4
1	21	Dog	Urinary tract	January	3337	≤8	≤2	2	0.12	2	2	16/4	1	≤0.5	≤1
2	39	Cat	Abdominal cavity	January	244	≤8	4	2	1	≤1	8	64/4	1	2	≤1
3	59	Dog	Ear canal	January	252	≤8	4	0.5	0.12	2	1	≤8/4	1	≤0.5	≤1
4	75	Dog	Urinary tract	Febuary	381	≤8	≤2	0.5	0.12	≤1	2	≤8/4	2	≤0.5	2
5	89	Dog	Skin	Febuary	1769	16	≤2	0.5	0.12	4	2	≤8/4	≤0.5	≤0.5	≤1
6	90	Cat	Pleural cavity	Febuary	266	≤8	≤2	≤0.06	≤0.06	≤1	≤1	≤8/4	1	≤0.5	≤1
7	110	Dog	Skin	Febuary	639	≤8	≤2	0.5	0.25	2	2	≤8/4	2	≤0.5	≤1
8	143	Dog	Skin	March	3570	≤8	>8	1	2	2	2	≤8/4	>8	2	≤1
9	189	Cat	Nasal cavity	March	4398	≤8	4	0.5	0.12	4	8	≤8/4	2	≤0.5	≤1
10	214	Dog	Skin	March	988	≤8	≤2	0.25	0.12	2	≤1	≤8/4	1	≤0.5	2
11	237	Dog	Urinary tract	March	381	≤8	≤2	0.5	0.12	2	2	≤8/4	≤0.5	≤0.5	≤1
12	240	Dog	Skin	March	308	≤8	>8	>8	>2	2	4	≤8/4	1	1	≤1
13	255	Dog	Oral cavity	March	1769	≤8	8	1	0.25	2	2	≤8/4	1	≤0.5	2
14	257	Dog	Skin	March	261	≤8	≤2	1	0.25	2	2	≤8/4	1	≤0.5	2
15	332	Dog	Ear canal	April	212	≤8	≤2	1	0.25	4	4	≤8/4	1	≤0.5	≤1
16	474	Cat	Urinary tract	May	1121	≤8	4	0.5	0.12	2	2	≤8/4	2	≤0.5	≤1
17	527	Dog	Skin	June	1652	32	8	1	0.25	2	8	≤8/4	≤0.5	≤0.5	≤1
18	530	Dog	Urinary tract	June	274	≤8	4	0.5	0.12	8	4	≤8/4	2	≤0.5	≤1
19	534	Dog	Skin	June	606	≤8	≤2	0.25	0.12	2	≤1	≤8/4	1	≤0.5	≤1
20	547	Dog	Urinary tract	June	3405	≤8	>8	>8	>2	≤1	16	≤8/4	1	≤0.5	≤1
21	776	Dog	Skin	July	266	≤8	>8	0.5	0.25	2	8	≤8/4	1	≤0.5	≤1
22	815	Dog	Skin	July	1621	≤8	≤2	0.5	0.12	2	2	≤8/4	4	≤0.5	≤1
23	817	Cat	Skin	July	620	32	>8	1	0.25	2	8	≤8/4	1	≤0.5	≤1
24	819	Dog	Ear canal	July	620	32	>8	1	0.5	2	8	≤8/4	1	≤0.5	≤1
25	845	Dog	Urinary tract	August	4396	16	>8	2	1	4	8	≤8/4	4	2	2
26	903	Cat	Nasal cavity	August	9	≤8	8	0.25	0.12	2	4	16/4	1	≤0.5	≤1
27	970	Dog	Ear canal	August	244	≤8	≤2	0.5	0.12	≤1	2	≤8/4	2	≤0.5	2
28	972	Dog	Ear canal	August	1196	≤8	≤2	0.25	0.12	2	2	≤8/4	≤0.5	≤0.5	≤1
29	1055	Dog	Reproductive tract	September	2852	≤8	≤2	0.5	0.12	≤1	2	≤8/4	1	≤0.5	≤1
30	1056	Cat	Skin	September	235	>32	>8	>8	>2	4	8	16/4	≤0.5	1	≤1
31	1066	Dog	Skin	September	241	≤8	≤2	1	0.5	2	2	≤8/4	1	≤0.5	≤1
32	1091	Cat	Urinary tract	September	676	≤8	≤2	0.5	0.25	2	2	≤8/4	1	≤0.5	≤1
33	1118	Dog	Urinary tract	September	2107	≤8	≤2	0.5	0.25	2	2	≤8/4	2	≤0.5	≤1
34	1122	Dog	Urinary tract	September	277	≤8	≤2	1	0.25	2	2	≤8/4	2	≤0.5	2
35	1137	Cat	Ear canal	September	941	≤8	≤2	0.5	1	4	8	16/4	1	≤0.5	≤1
36	1184	Dog	Ear canal	September	235	>32	>8	>8	>2	32	32	>64/4	>8	>8	≤1
37	1209	Dog	Ear canal	September	4397	≤8	≤2	>8	>2	2	2	≤8/4	2	≤0.5	≤1
38	1224	Dog	Ear canal	September	4397	≤8	≤2	4	2	≤1	2	≤8/4	2	≤0.5	≤1
39	1284	Dog	Urinary tract	October	2107	≤8	≤2	0.5	0.25	2	4	≤8/4	2	≤0.5	≤1
40	1294	Dog	Abdominal cavity	October	3229	≤8	≤2	0.5	0.25	2	2	≤8/4	1	≤0.5	≤1
41	1320	Dog	Urinary tract	October	274	≤8	≤2	0.5	0.25	2	4	≤8/4	1	≤0.5	≤1
42	1365	Dog	Skin	November	385	≤8	≤2	0.5	0.12	2	2	≤8/4	1	≤0.5	≤1
43	1411	Dog	Ear canal	November	4052	≤8	≤2	0.25	0.25	≤1	4	≤8/4	1	≤0.5	≤1
44	1474	Dog	Urinary tract	November	270	≤8	≤2	2	0.5	4	4	≤8/4	1	≤0.5	≤1
45	1547	Dog	Ear canal	November	357	≤8	≤2	0.5	0.12	2	2	≤8/4	1	≤0.5	≤1
46	1706	Dog	Urinary tract	December	1197	≤8	≤2	0.5	0.25	2	2	≤8/4	1	≤0.5	≤1
47	1750	Dog	Skin	December	1633	≤8	≤2	0.5	0.25	2	2	≤8/4	1	≤0.5	≤1
48	1763	Dog	Skin	December	988	≤8	≤2	0.5	0.12	2	1	≤8/4	2	≤0.5	2
49	1767	Cat	Ear canal	December	553	≤8	≤2	0.25	0.12	2	2	≤8/4	2	≤0.5	2
Resistace values in bold.
